# Supplementary material for: Metabolic multireactor: Practical considerations for using simple oxygen sensing optodes for high-throughput batch reactor metabolism experiments
Source: PLoS One. 2023 Jul 11;18(7):e0284256. doi: 10.1371/journal.pone.0284256 (PMC10335663; doi:10.1371/journal.pone.0284256)
Supplement: S3 File — (SCAD) [file pone.0284256.s003.scad]

$fn=100;
union(){
difference(){
	cube([162.5,162.5,2]);
	for (i=[0:4]){
		for (j=[0:4]){
		translate([26.5/2+5+i*(26.5+5),26.5/2+5+j*(26.5+5),-0.5])
			cylinder(h=6,d=26.5);

			}}}
translate([0,-2,0])
	cube([162.5,2,5]);
translate([0,162.5,0])
	cube([162.5,2,5]);	
translate([-2,-2,0])
	cube([2,166.5,5]);	
translate([162.5,-2,0])
	cube([2,166.5,5]);	
			
		}
