# Supplementary material for: Metabolic multireactor: Practical considerations for using simple oxygen sensing optodes for high-throughput batch reactor metabolism experiments
Source: PLoS One. 2023 Jul 11;18(7):e0284256. doi: 10.1371/journal.pone.0284256 (PMC10335663; doi:10.1371/journal.pone.0284256)
Supplement: S5 File — (SCAD) [file pone.0284256.s005.scad]

$fn=100;
initx=4.5;
xstep=5;
difference(){
	cube([161.5,161.5,2.6]);
	for (i=[0:4]){
		for (j=[0:4]){
		translate([26.5/2+initx+i*(26.5+xstep),26.5/2+initx+j*(26.5+xstep),-0.5])
			cylinder(h=6,d=22);
		translate([26.5/2+initx+i*(26.5+xstep),26.5/2+initx+j*(26.5+xstep),1])
			cylinder(h=6,d=29.8);
			}}}
