# Supplementary material for: Metabolic multireactor: Practical considerations for using simple oxygen sensing optodes for high-throughput batch reactor metabolism experiments
Source: PLoS One. 2023 Jul 11;18(7):e0284256. doi: 10.1371/journal.pone.0284256 (PMC10335663; doi:10.1371/journal.pone.0284256)
Supplement: S7 File — (SCAD) [file pone.0284256.s007.scad]

//millimeters

//filter holder dimensions
holderx=102;
holdery=90;
holderz=2.5;

//filter dimensions
filterx=51;
filtery=51;
filterz=3;

//top plate dimensions
topholderoverlap=15;
topfilteroverlap=3;
topthickness=2;

//filter holder nudge
holderxnudge=-1;
holderynudge=0;
holderznudge=-0.5;

//filter nudge
filterxnudge=1.5;
filterynudge=1.5;
filterznudge=0;


difference(){
	cube([holderx+holderxnudge,holdery+holderynudge,holderz+holderznudge],center=true);

	cube([filterx+filterxnudge,filtery+filterynudge,filterz+10],center=true);}
	
difference(){
translate([0,0,holderz+holderznudge]) 
	cube([filterx+topholderoverlap,filtery+topholderoverlap,topthickness],center=true);
	
cube([filterx-topfilteroverlap,filtery-topfilteroverlap,filterz+10],center=true);}
