# Supplementary material for: Metabolic multireactor: Practical considerations for using simple oxygen sensing optodes for high-throughput batch reactor metabolism experiments
Source: PLoS One. 2023 Jul 11;18(7):e0284256. doi: 10.1371/journal.pone.0284256 (PMC10335663; doi:10.1371/journal.pone.0284256)
Supplement: S9 File — (SCAD) [file pone.0284256.s009.scad]

$fn=100;
difference(){
cube([77,33.5,12],center=false);
	
translate([2,15.75,16.75])
rotate(a=[0,90,0])
cylinder(d=22.5,h=73,center=false);

for ( i = [4 : 2.8 : 72] ){
translate([i,15.75,16.75])
rotate(a=[0,90,0])
cylinder(d=29,h=2,center=false);}

for ( i = [4 : 5 : 25] ){ 
translate([6-2+2.8*i, 30.5, 10])
cube([2,2,4]);
}
}
