# Supplementary material for: Metabolic multireactor: Practical considerations for using simple oxygen sensing optodes for high-throughput batch reactor metabolism experiments
Source: PLoS One. 2023 Jul 11;18(7):e0284256. doi: 10.1371/journal.pone.0284256 (PMC10335663; doi:10.1371/journal.pone.0284256)
Supplement: S11 File — (SCAD) [file pone.0284256.s011.scad]

$fn=100;
union(){
	difference(){
	cube([82.5-0.75,39,26]);
	translate([2,2,0])
	cube([78.5-0.75,35,24],center=false);
	translate([4, 17, 24.75])
	linear_extrude(5)
	text("OPTODE DISCS",font="Arial:style=Bold",size=7);
	}
	hull(){
	translate([2,0,7-3.5])
	cube([2,38,2]);
	translate([0,0,9-3.5])
	cube([2,38,2]);
	}
	hull(){
	translate([78.5-0.75,0,7-3.5])
	cube([2,39,2]);
	translate([80.5-0.75,0,9-3.5])
	cube([2,39,2]);
	}
	hull(){
	translate([43.25-5,2,7-5])
	cube([10,0.7,0.5]);
	translate([43.25-5,0,7-5.5])
	cube([10,2,2]);
	}
	mirror([0,0,1])
	hull(){
	translate([43.25-5,2,-2])
	cube([10,0.7,0.5]);
	translate([43.25-5,0,-2.5])
	cube([10,2,2]);
	}
	translate([0,2+2+35,0])
	mirror([0,1,0])
	hull(){
	translate([43.25-5,2,7-5])
	cube([10,0.7,0.5]);
	translate([43.25-5,0,7-5.5])
	cube([10,2,2]);
	}
	mirror([0,0,1])
	translate([0,2+2+35,0])
	mirror([0,1,0])
	hull(){
	translate([43.25-5,2,-2])
	cube([10,0.7,0.5]);
	translate([43.25-5,0,-2.5])
	cube([10,2,2]);
	}
}
