# Supplementary material for: Metabolic multireactor: Practical considerations for using simple oxygen sensing optodes for high-throughput batch reactor metabolism experiments
Source: PLoS One. 2023 Jul 11;18(7):e0284256. doi: 10.1371/journal.pone.0284256 (PMC10335663; doi:10.1371/journal.pone.0284256)
Supplement: S13 File — (SCAD) [file pone.0284256.s013.scad]

$fn=100;
union(){
block(outlet=false, inlet=true);
translate([30,0,0])
	block(outlet=false,inlet=false);
translate([60,0,0])
	block(outlet=false,inlet=false);
translate([90,0,0])
	block(outlet=false,inlet=false);
translate([120,0,0])
	block(outlet=true,inlet=false);
}


module block(outlet=false, inlet=false){
difference(){
union(){
	difference(){
		translate([0,2.5+2.5/2,(1*30/2)])
			cube([30,27.5,1*30],center=true);
		
		translate([0,17.5,26/2+2])
		rotate(a=[90,0,0])
			metric_thread (diameter=26, pitch=3, length=12.5);
	}
	
	//outlet stub
	if (outlet==true){
	translate([5,-20,15])
	rotate(a=[0,90,90])
		cylinder(d=9.35,h=11);
	}
	
	//inlet stub
if (inlet==true){
translate([-4,-20,15])
rotate(a=[0,90,90])
	cylinder(d=9.35,h=11);
}
	
	//long inlet tube
	translate([-4,5,15])
	rotate(a=[0,90,90])
		cylinder(d=9.35,h=82);
}


//inlet negative space (negative x)
if (inlet==false) {
translate([-28,-2,7])
rotate(a=[0,90,0])
	cylinder(d=6.35,h=24);	

translate([-4,-2,3.8])
rotate(a=[0,0,0])
	cylinder(d=6.35,h=14.3);
}	

if (inlet==true){
translate([-4,-21,15])
rotate(a=[0,90,90])
	cylinder(d=6.35,h=22);
}
	
translate([-4,-1,15])
rotate(a=[0,90,90])
	cylinder(d=6.35,h=22);

translate([-4,20,15])
rotate(a=[0,90,90])
	cylinder(d=6.35,h=82);

//outlet negative space
if (outlet==false) {
translate([5,-2,7])
rotate(a=[0,90,0])
	cylinder(d=6.35,h=22);

translate([5,-2,3.8])
rotate(a=[0,0,0])
	cylinder(d=6.35,h=14.3);
}

if (outlet==true) {
translate([5,-22,15])
rotate(a=[0,90,90])
	cylinder(d=6.35,h=22);
}

translate([5,-2,15])
rotate(a=[0,90,90])
	cylinder(d=6.35,h=22);
	
translate([5,2.2,15])
rotate(a=[0,90,90])
	cylinder(d1=6.35,d2=9,h=3);
}
}


//thread module stuff --------------------------------------
function segments (diameter) = min (50, max (ceil (diameter*6), 25));


// ----------------------------------------------------------------------------
// diameter -    outside diameter of threads in mm. Default: 8.
// pitch    -    thread axial "travel" per turn in mm.  Default: 1.
// length   -    overall axial length of thread in mm.  Default: 1.
// internal -    true = clearances for internal thread (e.g., a nut).
//               false = clearances for external thread (e.g., a bolt).
//               (Internal threads should be "cut out" from a solid using
//               difference ()).  Default: false.
// n_starts -    Number of thread starts (e.g., DNA, a "double helix," has
//               n_starts=2).  See wikipedia Screw_thread.  Default: 1.
// thread_size - (non-standard) axial width of a single thread "V" - independent
//               of pitch.  Default: same as pitch.
// groove      - (non-standard) true = subtract inverted "V" from cylinder
//                (rather thanadd protruding "V" to cylinder).  Default: false.
// square      - true = square threads (per
//               https://en.wikipedia.org/wiki/Square_thread_form).  Default:
//               false.
// rectangle   - (non-standard) "Rectangular" thread - ratio depth/(axial) width
//               Default: 0 (standard "v" thread).
// angle       - (non-standard) angle (deg) of thread side from perpendicular to
//               axis (default = standard = 30 degrees).
// taper       - diameter change per length (National Pipe Thread/ANSI B1.20.1
//               is 1" diameter per 16" length). Taper decreases from 'diameter'
//               as z increases.  Default: 0 (no taper).
// leadin      - 0 (default): no chamfer; 1: chamfer (45 degree) at max-z end;
//               2: chamfer at both ends, 3: chamfer at z=0 end.
// leadfac     - scale of leadin chamfer (default: 1.0 = 1/2 thread).
// test        - true = do not render threads (just draw "blank" cylinder).
//               Default: false (draw threads).
module metric_thread (diameter=8, pitch=1, length=1, internal=false, n_starts=1,
                      thread_size=-1, groove=false, square=false, rectangle=0,
                      angle=30, taper=0, leadin=0, leadfac=1.0, test=false)
{
   // thread_size: size of thread "V" different than travel per turn (pitch).
   // Default: same as pitch.
   local_thread_size = thread_size == -1 ? pitch : thread_size;
   local_rectangle = rectangle ? rectangle : 1;

   n_segments = segments (diameter);
   h = (test && ! internal) ? 0 : (square || rectangle) ? local_thread_size*local_rectangle/2 : local_thread_size / (2 * tan(angle));

   h_fac1 = (square || rectangle) ? 0.90 : 0.625;

   // External thread includes additional relief.
   h_fac2 = (square || rectangle) ? 0.95 : 5.3/8;

   tapered_diameter = diameter - length*taper;

   difference () {
      union () {
         if (! groove) {
            if (! test) {
               metric_thread_turns (diameter, pitch, length, internal, n_starts,
                                    local_thread_size, groove, square, rectangle, angle,
                                    taper);
            }
         }

         difference () {

            // Solid center, including Dmin truncation.
            if (groove) {
               cylinder (r1=diameter/2, r2=tapered_diameter/2,
                         h=length, $fn=n_segments);
            } else if (internal) {
               cylinder (r1=diameter/2 - h*h_fac1, r2=tapered_diameter/2 - h*h_fac1,
                         h=length, $fn=n_segments);
            } else {

               // External thread.
               cylinder (r1=diameter/2 - h*h_fac2, r2=tapered_diameter/2 - h*h_fac2,
                         h=length, $fn=n_segments);
            }

            if (groove) {
               if (! test) {
                  metric_thread_turns (diameter, pitch, length, internal, n_starts,
                                       local_thread_size, groove, square, rectangle,
                                       angle, taper);
               }
            }
         }
      }

      // chamfer z=0 end if leadin is 2 or 3
      if (leadin == 2 || leadin == 3) {
         difference () {
            cylinder (r=diameter/2 + 1, h=h*h_fac1*leadfac, $fn=n_segments);

            cylinder (r2=diameter/2, r1=diameter/2 - h*h_fac1*leadfac, h=h*h_fac1*leadfac,
                      $fn=n_segments);
         }
      }

      // chamfer z-max end if leadin is 1 or 2.
      if (leadin == 1 || leadin == 2) {
         translate ([0, 0, length + 0.05 - h*h_fac1*leadfac]) {
            difference () {
               cylinder (r=diameter/2 + 1, h=h*h_fac1*leadfac, $fn=n_segments);
               cylinder (r1=tapered_diameter/2, r2=tapered_diameter/2 - h*h_fac1*leadfac, h=h*h_fac1*leadfac,
                         $fn=n_segments);
            }
         }
      }
   }
}


// ----------------------------------------------------------------------------
// Input units in inches.
// Note: units of measure in drawing are mm!
module english_thread (diameter=0.25, threads_per_inch=20, length=1,
                      internal=false, n_starts=1, thread_size=-1, groove=false,
                      square=false, rectangle=0, angle=30, taper=0, leadin=0,
                      leadfac=1.0, test=false)
{
   // Convert to mm.
   mm_diameter = diameter*25.4;
   mm_pitch = (1.0/threads_per_inch)*25.4;
   mm_length = length*25.4;

   echo (str ("mm_diameter: ", mm_diameter));
   echo (str ("mm_pitch: ", mm_pitch));
   echo (str ("mm_length: ", mm_length));
   metric_thread (mm_diameter, mm_pitch, mm_length, internal, n_starts,
                  thread_size, groove, square, rectangle, angle, taper, leadin,
                  leadfac, test);
}

// ----------------------------------------------------------------------------
module metric_thread_turns (diameter, pitch, length, internal, n_starts,
                            thread_size, groove, square, rectangle, angle,
                            taper)
{
   // Number of turns needed.
   n_turns = floor (length/pitch);

   intersection () {

      // Start one below z = 0.  Gives an extra turn at each end.
      for (i=[-1*n_starts : n_turns+1]) {
         translate ([0, 0, i*pitch]) {
            metric_thread_turn (diameter, pitch, internal, n_starts,
                                thread_size, groove, square, rectangle, angle,
                                taper, i*pitch);
         }
      }

      // Cut to length.
      translate ([0, 0, length/2]) {
         cube ([diameter*3, diameter*3, length], center=true);
      }
   }
}


// ----------------------------------------------------------------------------
module metric_thread_turn (diameter, pitch, internal, n_starts, thread_size,
                           groove, square, rectangle, angle, taper, z)
{
   n_segments = segments (diameter);
   fraction_circle = 1.0/n_segments;
   for (i=[0 : n_segments-1]) {
      rotate ([0, 0, i*360*fraction_circle]) {
         translate ([0, 0, i*n_starts*pitch*fraction_circle]) {
            //current_diameter = diameter - taper*(z + i*n_starts*pitch*fraction_circle);
            thread_polyhedron ((diameter - taper*(z + i*n_starts*pitch*fraction_circle))/2,
                               pitch, internal, n_starts, thread_size, groove,
                               square, rectangle, angle);
         }
      }
   }
}


// ----------------------------------------------------------------------------
module thread_polyhedron (radius, pitch, internal, n_starts, thread_size,
                          groove, square, rectangle, angle)
{
   n_segments = segments (radius*2);
   fraction_circle = 1.0/n_segments;

   local_rectangle = rectangle ? rectangle : 1;

   h = (square || rectangle) ? thread_size*local_rectangle/2 : thread_size / (2 * tan(angle));
   outer_r = radius + (internal ? h/20 : 0); // Adds internal relief.
   //echo (str ("outer_r: ", outer_r));

   // A little extra on square thread -- make sure overlaps cylinder.
   h_fac1 = (square || rectangle) ? 1.1 : 0.875;
   inner_r = radius - h*h_fac1; // Does NOT do Dmin_truncation - do later with
                                // cylinder.

   translate_y = groove ? outer_r + inner_r : 0;
   reflect_x   = groove ? 1 : 0;

   // Make these just slightly bigger (keep in proportion) so polyhedra will
   // overlap.
   x_incr_outer = (! groove ? outer_r : inner_r) * fraction_circle * 2 * PI * 1.02;
   x_incr_inner = (! groove ? inner_r : outer_r) * fraction_circle * 2 * PI * 1.02;
   z_incr = n_starts * pitch * fraction_circle * 1.005;

   /*
    (angles x0 and x3 inner are actually 60 deg)

                          /\  (x2_inner, z2_inner) [2]
                         /  \
   (x3_inner, z3_inner) /    \
                  [3]   \     \
                        |\     \ (x2_outer, z2_outer) [6]
                        | \    /
                        |  \  /|
             z          |[7]\/ / (x1_outer, z1_outer) [5]
             |          |   | /
             |   x      |   |/
             |  /       |   / (x0_outer, z0_outer) [4]
             | /        |  /     (behind: (x1_inner, z1_inner) [1]
             |/         | /
    y________|          |/
   (r)                  / (x0_inner, z0_inner) [0]

   */

   x1_outer = outer_r * fraction_circle * 2 * PI;

   z0_outer = (outer_r - inner_r) * tan(angle);
   //echo (str ("z0_outer: ", z0_outer));

   //polygon ([[inner_r, 0], [outer_r, z0_outer],
   //        [outer_r, 0.5*pitch], [inner_r, 0.5*pitch]]);
   z1_outer = z0_outer + z_incr;

   // Give internal square threads some clearance in the z direction, too.
   bottom = internal ? 0.235 : 0.25;
   top    = internal ? 0.765 : 0.75;

   translate ([0, translate_y, 0]) {
      mirror ([reflect_x, 0, 0]) {

         if (square || rectangle) {

            // Rule for face ordering: look at polyhedron from outside: points must
            // be in clockwise order.
            polyhedron (
               points = [
                         [-x_incr_inner/2, -inner_r, bottom*thread_size],         // [0]
                         [x_incr_inner/2, -inner_r, bottom*thread_size + z_incr], // [1]
                         [x_incr_inner/2, -inner_r, top*thread_size + z_incr],    // [2]
                         [-x_incr_inner/2, -inner_r, top*thread_size],            // [3]

                         [-x_incr_outer/2, -outer_r, bottom*thread_size],         // [4]
                         [x_incr_outer/2, -outer_r, bottom*thread_size + z_incr], // [5]
                         [x_incr_outer/2, -outer_r, top*thread_size + z_incr],    // [6]
                         [-x_incr_outer/2, -outer_r, top*thread_size]             // [7]
                        ],

               faces = [
                         [0, 3, 7, 4],  // This-side trapezoid

                         [1, 5, 6, 2],  // Back-side trapezoid

                         [0, 1, 2, 3],  // Inner rectangle

                         [4, 7, 6, 5],  // Outer rectangle

                         // These are not planar, so do with separate triangles.
                         [7, 2, 6],     // Upper rectangle, bottom
                         [7, 3, 2],     // Upper rectangle, top

                         [0, 5, 1],     // Lower rectangle, bottom
                         [0, 4, 5]      // Lower rectangle, top
                        ]
            );
         } else {

            // Rule for face ordering: look at polyhedron from outside: points must
            // be in clockwise order.
            polyhedron (
               points = [
                         [-x_incr_inner/2, -inner_r, 0],                        // [0]
                         [x_incr_inner/2, -inner_r, z_incr],                    // [1]
                         [x_incr_inner/2, -inner_r, thread_size + z_incr],      // [2]
                         [-x_incr_inner/2, -inner_r, thread_size],              // [3]

                         [-x_incr_outer/2, -outer_r, z0_outer],                 // [4]
                         [x_incr_outer/2, -outer_r, z0_outer + z_incr],         // [5]
                         [x_incr_outer/2, -outer_r, thread_size - z0_outer + z_incr], // [6]
                         [-x_incr_outer/2, -outer_r, thread_size - z0_outer]    // [7]
                        ],

               faces = [
                         [0, 3, 7, 4],  // This-side trapezoid

                         [1, 5, 6, 2],  // Back-side trapezoid

                         [0, 1, 2, 3],  // Inner rectangle

                         [4, 7, 6, 5],  // Outer rectangle

                         // These are not planar, so do with separate triangles.
                         [7, 2, 6],     // Upper rectangle, bottom
                         [7, 3, 2],     // Upper rectangle, top

                         [0, 5, 1],     // Lower rectangle, bottom
                         [0, 4, 5]      // Lower rectangle, top
                        ]
            );
         }
      }
   }
}
