# Supplementary material for: Metabolic multireactor: Practical considerations for using simple oxygen sensing optodes for high-throughput batch reactor metabolism experiments
Source: PLoS One. 2023 Jul 11;18(7):e0284256. doi: 10.1371/journal.pone.0284256 (PMC10335663; doi:10.1371/journal.pone.0284256)
Supplement: S15 File — (SCAD) [file pone.0284256.s015.scad]

$fn=100;
union(){
difference(){
cube([77*2,33.5,12],center=false);
	
translate([-1,15.75,16.75])
rotate(a=[0,90,0])
cylinder(d=22.5,h=160,center=false);

for ( i = [4 : 2.8 : 72] ){
translate([i*4.2-12,15.75,16.75])
rotate(a=[0,90,0])
cylinder(d=29,h=2,center=false);}
}

translate([0,33,0])
difference(){
cube([77*2,33.5,12],center=false);
	
translate([-1,15.75,16.75])
rotate(a=[0,90,0])
cylinder(d=22.5,h=160,center=false);

for ( i = [4 : 2.8 : 36] ){
translate([i*4.2-6,15.75,16.75])
rotate(a=[0,90,0])
cylinder(d=29,h=2,center=false);}
}
}
